# Supplementary material for: From Biofortification to HT-29 Growth Inhibition: Selenium-Enriched Sunflower Sprouts Modulate Apoptosis- and Cell Cycle-Related Markers
Source: Foods. 2026 Jul 17;15(14):2539. doi: 10.3390/foods15142539 (PMC13408742; doi:10.3390/foods15142539)
Supplement: Supplementary file 1 [file foods-15-02539-s001.zip]

Archive with 1 entries (1 files):
- foods-4390665-supplementary.pdf
